# Supplementary material for: Regulation of d-Aspartate Oxidase Gene Expression by Pyruvate Metabolism in the Yeast Cryptococcus humicola
Source: Microorganisms. 2021 Nov 27;9(12):2444. doi: 10.3390/microorganisms9122444 (PMC8708985; doi:10.3390/microorganisms9122444)
Supplement: Supplementary file 1 [file microorganisms-09-02444-s001.zip]

Archive with 1 entries (1 files):
- microorganisms-1479696-supplementary.pdf
